# Supplementary material for: Induction of Terpene Biosynthesis in Berries of Microvine Transformed with VvDXS1 Alleles
Source: Front Plant Sci. 2018 Jan 17;8:2244. doi: 10.3389/fpls.2017.02244 (PMC5776104; doi:10.3389/fpls.2017.02244)
Supplement: Supplementary file 10 [file DataSheet10.XLSX]

## Sheet: Foglio1
Table S3. Relative expression of the terpenoid pathway genes assayed by the Aromix_TaqMan array card in microvines during fruit development. Expression values are reported for 83 probes corresponding to 73 genes (endogenous genes are not listed). Each value in columns from C to M indicates the relative expression in Mi-M1 or Mi-N4 lines compared to WT and is the mean of two biological replicates …
Gene description	Gene ID	Anthesis			Pre-veraison			Veraison			Harvest			N. of aligned reads
		M1	N4		M1	N4		M1	N4		M1	N4		MAL	MOB	RIE	TRA
MEP
1-deoxy-D-xylulose-5-phosphate synthase 1 (DXS1)	VIT_05s0020g02130	1.29179	4.18843		0.468318	1.45861		1.48813	3.3847		0.877625	2.42329		109	91	69	81
1-deoxy-D-xylulose-5-phosphate synthase 2 (DXS2)	VIT_00s0218g00110	1.79081	1.4256		0.949632	1.33545		2.22525	2.75988		0.65485	1.40596		5	3	4	2
1-deoxy-D-xylulose-5-phosphate synthase 2 (DXS2)	VIT_11s0052g01240	3.85062	0.823598		ND	ND		1.05574	1.46027		1.0097	0.349092		1	0	1	0
1-deoxy-D-xylulose-5-phosphate synthase 3 (DXS3)	VIT_04s0008g04970	0.89161	0.88715		1.07827	1.13273		1.34224	1.07397		0.864617	1.40125		14	20	13	21
1-deoxy-D-xylulose-5-phosphate reductoisomerase (DXR)	VIT_17s0000g08390	0.917523	1.26935		0.566824	0.726278		ND	ND		ND	ND		65	62	37	73
1-deoxy-D-xylulose-5-phosphate reductoisomerase (DXR)* splicing variant	VIT_17s0000g08390	1.17878	1.28275		1.2771	0.971957		2.0338	1.89537		1.0426	1.19439		65	62	37	73
2-C-methyl-D-erythritol 4-phosphate cytidylyltransferase (MCT)	VIT_12s0035g01950	0.649771	0.647015		1.66903	0.873484		1.7026	1.47667		1.03469	0.896255		34	27	13	33
4-diphosphocytidyl-2-C-methyl-D-erythritol kinase (CMK)	VIT_06s0009g02320	1.21488	0.956238		0.768375	0.816712		1.51842	1.23259		0.835649	0.918169		53	47	33	22
2-C-methyl-D-erythritol 2,4-cyclodiphosphate synthase (MDS)	VIT_02s0025g00370	1.9025	0.94462		0.608443	0.994071		2.82805	1.6634		1.33365	1.43998		21	21	11	13
2-C-methyl-D-erythritol 2,4-cyclodiphosphate synthase (MDS)	VIT_02s0025g00380	1.31217	1.15474		0.755638	0.660383		1.05494	0.773754		1.42132	1.10188		12	0	24	0
4-hydroxy-3-methylbut-2-en-1-yl diphosphate synthase (HDS)	VIT_06s0004g02900	1.48021	1.83665		0.89328	0.658093		1.2748	1.32644		0.986765	1.07385		195	151	112	148
4-hydroxy-3-methylbut-2-enyl diphosphate reductase (HDR)	VIT_03s0063g02030	3.00789	3.96738		1.08177	0.721536		1.28171	2.07685		0.976244	0.861284		251	329	169	252
Isopentenyl-diphosphate δ-isomerase 2 (IPPI2)	VIT_04s0023g00600	1.81814	2.03136		1.55417	0.759524		2.40834	1.29569		0.755613	0.859585		183	181	148	213
Isopentenyl diphosphate δ-isomerase 2 (IPPI2)	VIT_11s0206g00020	1.813	1.59073		1.93878	0.844498		1.20678	1.34176		0.809827	0.892525		16	24	14	12
MVA
Acetyl-CoA acetyltransferase, cytosolic (AACT)	VIT_12s0057g01200	ND	ND		ND	ND		ND	ND		ND	ND		165	178	118	145
Acetyl-CoA acetyltransferase, cytosolic (AACT) * splicing variant	VIT_12s0057g01200	2.14337	3.01423		1.32031	0.810056		2.4876	2.20791		0.800776	1.21646		165	178	118	145
Acetyl-CoA acetyltransferase, cytosolic 2 (AACT)	VIT_00s0531g00050	1.36547	1.45344		0.70624	0.978461		2.37305	1.90785		1.2469	0.904228		127	98	60	92
Hydroxymethylglutaryl-CoA synthase (HMGS)	VIT_02s0025g04580	2.78583	6.10078		0.932345	0.736361		2.77597	2.63624		0.906424	1.07404		0	0	0	0
3-hydroxy-3-methylglutaryl-coenzyme A reductase 2 (HMGR2)	VIT_04s0044g01740	1.12145	1.58431		0.287403	0.596695		1.05133	0.661509		0.810971	0.96294		43	32	22	0
3-hydroxy-3-methylglutaryl coenzyme A reductase 3 (HMGR3)	VIT_03s0038g04100	1.80178	4.215		0.397269	0.592806		1.51482	0.784493		1.32326	2.0723		68	92	61	154
Mevalonate kinase (MK)	VIT_14s0128g00330	2.77463	2.2153		0.778072	0.907032		1.39688	1.48396		0.942899	1.05416		47	30	29	39
Phosphomevalonate kinase (PMK)	VIT_02s0012g02530	1.79239	2.18202		1.13745	0.913452		1.86085	1.51697		0.826427	0.949217		73	68	56	71
Mevalonate diphosphate decarboxylase (MPDC)	VIT_13s0106g00790	2.85018	4.62299		0.925857	0.702342		2.54448	1.23531		0.770723	1.10403		84	81	49	73
Carotenoids/apocarotenoids
Geranylgeranyl pyrophosphate synthase (GGPPS)	VIT_03s0038g03050	1.05598	1.20767		0.971182	0.850351		0.795535	1.38648		1.21089	1.00205		128	128	74	111
Geranylgeranyl pyrophosphate synthase (GGPPS)	VIT_05s0020g01240	ND	ND		0.915838	1.31916		0.667449	0.490717		ND	ND		0	4	1	1
Phytoene synthase (PSY)	VIT_04s0079g00680	ND	ND		ND	ND		ND	ND		ND	ND		14	33	9	23
Phytoene synthase (PSY) * splicing variant	VIT_04s0079g00680	1.63131	1.60196		0.367843	0.514327		1.24227	1.14989		0.461732	0.923483		14	33	9	23
Phytoene synthase (PSY)	VIT_12s0028g00960	1.79912	2.11026		ND	ND		1.81171	1.48908		1.00982	1.0054		54	54	28	46
Phytoene desaturase 1 (PDS1)	VIT_09s0002g00100	1.77432	1.68464		0.852826	0.787935		2.04855	1.36992		0.997791	1.07312		25	22	19	18
Phytoene desaturase (PDS1) * splicing variant	VIT_09s0002g00100	1.39264	1.51808		0.741511	0.667881		3.32262	1.47176		0.818078	0.930959		25	22	19	18
Phytoene desaturase 1 (PDS1)	VIT_12s0028g00710	1.23977	2.04451		1.32727	1.2431		0.996601	1.0729		0.692176	0.866869		136	122	103	159
ζ-carotene desaturase 1 (ZDS1)	VIT_14s0030g01740	1.60016	1.68948		0.886754	0.768345		3.47765	2.71997		0.890352	0.994726		55	58	53	65
15-cis-ζ-carotene isomerase (CRTISO-Z)	VIT_05s0062g01110	1.48988	1.24905		0.641082	0.544246		1.65242	1.87153		1.21726	1.19062		32	30	26	30
Prolycopene isomerase (CRTISO)	VIT_08s0032g00800	2.10861	1.83211		0.852276	1.38426		4.33009	1.90138		1.09138	0.941027		15	21	20	24
Prolycopene isomerase (CRTISO) * splicing variant	VIT_08s0032g00800	1.57392	1.53471		1.36802	2.35112		3.00096	2.17655		0.971392	1.10163		15	21	20	24
Prolycopene isomerase (CRTISO)	VIT_12s0035g01080	0.742233	0.776563		ND	ND		2.39475	1.80104		1.04304	1.35136		14	16	3	13
Lycopene ε cyclase (LCY-E)	VIT_11s0016g01880	1.74547	2.43061		0.254049	0.385678		2.09291	1.84335		0.729492	1.02117		30	10	6	13
Lycopene β cyclase (LCY-B)	VIT_08s0007g05690	1.46128	1.64465		0.937579	0.761956		1.64874	1.15204		0.845224	1.20778		101	94	58	53
β-carotene hydroxylase 2 (CHY-B)	VIT_02s0025g00240	2.24952	3.06816		ND	ND		0.585418	0.370051		1.3482	2.72284		1	2	2	0
β-carotene hydroxylase 2 (CHY-B)	VIT_16s0050g01090	1.49289	1.5717		0.53792	1.073		1.28801	1.11787		0.619279	0.873679		7	5	11	10
Carotene ε-monooxygenase (LUT1)	VIT_08s0007g04530	0.6591	0.769205		0.80775	0.790731		1.73132	1.55757		0.671415	0.854753		1	11	3	8
Zeaxanthin epoxidase (ZEP) (ABA1)	VIT_07s0031g00620	1.61583	1.33236		0.753283	0.757715		1.73136	0.777274		0.931276	1.13622		36	14	16	20
Violaxanthin de-epoxidase (VDE1)	VIT_07s0031g01770	0.561106	0.651536		0.496768	0.783647		0.99282	0.937385		1.07706	1.29408		2	1	6	4
Violaxanthin de-epoxidase (VDE2)	VIT_04s0043g01010	0.998389	0.522534		0.498134	0.394641		3.82833	1.76384		0.893243	1.27743		23	34	15	24
9,10[9',10']carotenoid cleavage dioxygenase 1 (CCD1)	VIT_13s0064g00840	1.27404	1.5461		1.03032	0.792378		1.14067	1.37368		0.774992	1.08899		160	163	120	215
9,10[9',10']carotenoid cleavage dioxygenase 1 (CCD1)* splicing variant	VIT_13s0064g00840	1.36746	1.36234		0.866898	0.82253		3.45946	1.4493		0.884202	1.21047		160	163	120	215
9-cis-epoxycarotenoid carotenoid cleavage dioxygenase 4 (CCD4)	VIT_02s0087g00910	0.497493	6.03597		0.191995	0.368159		ND	ND		ND	ND		5	8	12	1
9-cis-epoxycarotenoid dioxygenase 2 (NCED2)	VIT_10s0003g03750	2.23481	1.57109		0.420128	1.75187		1.36962	2.37673		1.26925	1.37992		15	14	14	32
9-cis-epoxycarotenoid dioxygenase 3 (NCED3)	VIT_19s0093g00550	1.5457	1.63332		1.32866	1.00105		0.371119	0.0988314		1.30851	4.18121		50	59	41	84
9-cis-epoxycarotenoid dioxygenase 6 (NCED6)	VIT_05s0051g00670	ND	ND		ND	ND		0.65675	2.11487		0.95894	4.06903		5	20	14	5
Abscisic acid 8'-hydroxylase (ABA 8'-HX)	VIT_18s0001g10500	1.01008	0.907746		1.21126	0.847098		4.87229	1.48325		0.793342	0.80018		0	1	0	20
Abscisic acid 8'-hydroxylase (ABA 8'-HX) * splicing variant	VIT_18s0001g10500	1.02428	1.91437		ND	ND		ND	ND		ND	ND		0	1	0	20
ABA 8'-hydroxylase (CYP707A1)	VIT_02s0087g00710	2.05488	2.28864		0.506876	0.905509		0.557695	0.985484		0.720244	1.75999		11	9	10	10
Abscisic -aldehyde oxidase 1 (AAO3)	VIT_06s0009g00770	1.37	0.53		ND	ND		ND	ND		0.976999	1.09278		7	10	15	5
Abscisic -aldehyde oxidase 1 (AAO3) * splicing variant	VIT_06s0009g00770	1.49488	0.792806		0.753694	0.991842		2.00322	1.56622		1.12493	1.40446		7	10	15	5
CYP706A12 - MAX1- cytochrome P450	VIT_04s0008g01100	ND	ND		ND	ND		ND	ND		ND	ND		0	0	0	0
Abscisic acid 8'-hydroxylase 2 (ABA-HX)	VIT_06s0004g05050	ND	ND		ND	ND		ND	ND		ND	ND		0	0	0	0
Xanthoxin dehydrogenase ABA2 (ABA deficient 2)	VIT_13s0019g01010	ND	ND		ND	ND		ND	ND		ND	ND		34	34	25	34
Monoterpenes
Geranyl diphosphate synthase small subunit (GPPS ss)	VIT_19s0090g00530	1.8085	1.40219		ND	ND		0.724604	2.27119		ND	ND		4	6	1	0
Geranyl diphosphate synthase small subunit (GPPS ss) * splicing variant	VIT_19s0090g00530	ND	ND		ND	ND		ND	ND		ND	ND		4	6	1	0
(-)-α-terpineol synthase (TerS)	VIT_13s0084g00010	0.326723	0.0648555		ND	ND		ND	ND		ND	ND		1	0	5	1
(E)-β-ocimene synthase VvTPS34 (OciS)	VIT_12s0134g00020	3.12565	6.65218		ND	ND		ND	ND		ND	ND		0	0	2	5
(3S,6E)-nerolidol synthase 1 VvTPS54 (VvPNLinNer1)	VIT_00s0385g00010	ND	ND		ND	ND		ND	ND		2.32319	2.48139		3	8	2	1
(3S,6E)-nerolidol synthase 1 VvTPS54 (VvPNLinNer1) * splicing variant	VIT_00s0385g00010	ND	ND		ND	ND		ND	ND		ND	ND		3	8	2	1
(3R)-linalool synthase VvTPS31 (VvPNRLin HM807390)	VIT_08s0007g06860	ND	ND		ND	ND		ND	ND		ND	ND		0	0	0	0
Pinene synthase VvTPS44	VIT_13s0067g03790	ND	ND		ND	ND		ND	ND		ND	ND		0	0	0	0
Geraniol synthase VvTPS52 (VvPNGer)	VIT_12s0134g00140	ND	ND		ND	ND		ND	ND		ND	ND		0	0	0	0
(3S)-linalool/(E)-nerolidol synthase VvTPS56 (VvPNLinNer2)	VIT_00s0271g00060	ND	ND		ND	ND		ND	ND		ND	ND		5	6	14	1
(3S)-linalool/(E)-nerolidol /(E,E)-geranyl linalool synthase VvTPS58 (VvPNLNGI3)	VIT_00s0372g00070	ND	ND		ND	ND		ND	ND		ND	ND		0	0	0	0
(3S)-linalool/(E)-nerolidol /(E,E)-geranyl linalool synthase VvTPS61 (VvPNLNGI4)	VIT_00s0572g00010	ND	ND		ND	ND		ND	ND		ND	ND		0	0	0	0
Sesquiterpenes
Farnesyl diphosphate synthase (FPPS)	VIT_19s0015g01010	2.23133	2.19514		0.849163	0.8301		1.5155	1.09216		0.771733	0.904612		85	75	99	111
Squalene synthase (SS)	VIT_03s0038g00450	1.69126	2.05111		1.28653	0.943626		1.04836	0.637096		0.917331	0.821841		135	164	110	109
Squalene monooxygenase (SMO)	VIT_03s0088g01150	1.21652	1.4328		0.583603	0.702963		1.64021	1.32781		1.19544	0.684902		65	29	33	36
Valencene synthase-like VvTPS01 (ValS)	VIT_18s0001g04050	19.3046	14.466		ND	ND		ND	ND		ND	ND		1	0	0	0
Bergamotene synthase VvTPS10 (BerS)	VIT_18s0001g04780	6.37219	6.58031		ND	ND		ND	ND		ND	ND		0	0	0	1
(-)-germacrene D synthase VvTPS07 (GerS)	VIT_18s0001g04280	ND	ND		ND	ND		ND	ND		34.06	2.38		8	4	3	0
Others
Geranylgeranyl diphosphate reductase (GGPPR)	VIT_17s0000g06280	6.82816	2.24479		ND	ND		ND	ND		ND	ND		58	94	64	99
Farnesyltransferase/geranylgeranyltransferase type-1 subunit α (PLP)	VIT_05s0102g00230	0.543461	0.724429		ND	ND		ND	ND		0.938533	1.02707		39	14	29	25
Gibberellin 2-β-dioxygenase 1 (GA20X1)	VIT_19s0140g00120	2.1737	2.75509		1.03764	1.42121		0.121468	0.046486		1.11199	0.44892		9	37	25	38
Gibberellin 2-β-dioxygenase 7 (GA20X7)	VIT_19s0177g00030	ND	ND		1.45506	0.0463446		0.00411675	0.0012		2.71568	1.43819		3	3	3	3
BTB/POZ domain-containing protein (B/P DCP)	VIT_05s0020g01250	0.84396	0.781639		0.599481	0.831042		5.03626	1.83591		0.851046	1.19898		10	11	10	25
Regulator of nonsense transcripts 3 (UPF3)	VIT_12s0035g01090	1.17262	1.64595		0.783046	0.886922		1.89338	1.398		0.84629	1.19022		25	35	18	24
YebC	VIT_04s0008g03370	0.725695	0.581278		1.00566	0.753897		6.14156	2.36309		0.908028	0.97092		15	13	15	8
